# Supplementary material for: Polypyrimidine tract-binding proteins are essential for B cell development
Source: eLife. 2020 Feb 21;9:e53557. doi: 10.7554/eLife.53557 (PMC7058386; doi:10.7554/eLife.53557)
Supplement: Supplementary file 1. [file elife-53557-supp1.csv.zip]

Archive with 3 entries (2 files):
- TableS1_xl_finalAnnotated.csv
- __MACOSX/
- __MACOSX/._TableS1_xl_finalAnnotated.csv
